# Supplementary material for: Autotaxin Inhibition with IOA-289 Decreases Breast Tumor Growth in Mice Whereas Knockout of Autotaxin in Adipocytes Does Not
Source: Cancers (Basel). 2023 May 26;15(11):2937. doi: 10.3390/cancers15112937 (PMC10251959; doi:10.3390/cancers15112937)
Supplement: Supplementary file 1 [file cancers-15-02937-s001.zip]

Archive with 1 entries (1 files):
- cancers-2374581-supplementary.pptx
